# Supplementary material for: FTO Sensitizes Oral Squamous Cell Carcinoma to Ferroptosis via Suppressing ACSL3 and GPX4
Source: Int J Mol Sci. 2023 Nov 15;24(22):16339. doi: 10.3390/ijms242216339 (PMC10671523; doi:10.3390/ijms242216339)
Supplement: Supplementary file 1 [file ijms-24-16339-s001.zip]

Archive with 1 entries (1 files):
- ijms-2653198-supplementary.pdf
